# Supplementary material for: Thalamus Atrophy in the Peri-Pregnancy Period in Clinically Stable Multiple Sclerosis Patients: Preliminary Results
Source: Brain Sci. 2021 Sep 26;11(10):1270. doi: 10.3390/brainsci11101270 (PMC8534211; doi:10.3390/brainsci11101270)
Supplement: Supplementary file 1 [file brainsci-11-01270-s001.zip]

Archive with 1 entries (1 files):
- brainsci-1286818-supplementary.pdf
